# Supplementary material for: Association of Pulmonary Function with Osteosarcopenic Obesity in Older Adults Aged over 50 Years
Source: Nutrients. 2023 Jun 28;15(13):2933. doi: 10.3390/nu15132933 (PMC10346328; doi:10.3390/nu15132933)
Supplement: Supplementary file 1 [file nutrients-15-02933-s001.zip]

Archive with 1 entries (1 files):
- nutrients-2462179-supplementary.pdf
